# Supplementary material for: Decreased Functional Connectivity of the Core Pain Matrix in Herpes Zoster and Postherpetic Neuralgia Patients
Source: Brain Sci. 2023 Sep 22;13(10):1357. doi: 10.3390/brainsci13101357 (PMC10605464; doi:10.3390/brainsci13101357)
Supplement: Supplementary file 1 [file brainsci-13-01357-s001.zip]

Archive with 1 entries (1 files):
- brainsci-2557391-supplementary.pdf
